# Supplementary material for: Construction of Cisplatin-18-Crown-6 Complexes Through Supramolecular Chemistry to Improve Solubility, Stability, and Antitumor Activity
Source: Int J Mol Sci. 2024 Dec 14;25(24):13411. doi: 10.3390/ijms252413411 (PMC11678135; doi:10.3390/ijms252413411)
Supplement: Supplementary file 1 [file ijms-25-13411-s001.zip]

Archive with 1 entries (1 files):
- ijms-3349822-supplementary.pdf
